# Supplementary material for: Drug-Related Problems and Sick Day Management Considerations for Medications that Contribute to the Risk of Acute Kidney Injury
Source: J Clin Med. 2024 Jan 7;13(2):343. doi: 10.3390/jcm13020343 (PMC10816903; doi:10.3390/jcm13020343)
Supplement: Supplementary file 1 [file jcm-13-00343-s001.zip]

Archive with 1 entries (1 files):
- jcm-2769610-supplementary.pdf
